# Supplementary material for: Monofloral Corn Poppy Bee-Collected Pollen—A Detailed Insight into Its Phytochemical Composition and Antioxidant Properties
Source: Antioxidants (Basel). 2023 Jul 14;12(7):1424. doi: 10.3390/antiox12071424 (PMC10376007; doi:10.3390/antiox12071424)
Supplement: Supplementary file 1 [file antioxidants-12-01424-s001.zip]

Archive with 1 entries (1 files):
- antioxidants-2495018-supplementary.pdf
